# Supplementary material for: Changes in the Frequency of Moderate-to-Vigorous Physical Activity and Subsequent Risk of All-Cause and Cardiovascular Disease Mortality
Source: Int J Environ Res Public Health. 2022 Jan 3;19(1):504. doi: 10.3390/ijerph19010504 (PMC8744773; doi:10.3390/ijerph19010504)
Supplement: Supplementary file 1 [file ijerph-19-00504-s001.zip]

Archive with 1 entries (1 files):
- ijerph-1495679-supplementary.pdf
